# Supplementary material for: Single-Cell Transcriptomic Landscape of Right-Sided Colon Cancer Reveals Cellular and Molecular Features of Metastatic Potential
Source: Biomedicines. 2026 Feb 28;14(3):563. doi: 10.3390/biomedicines14030563 (PMC13024220; doi:10.3390/biomedicines14030563)
Supplement: Supplementary file 1 [file biomedicines-14-00563-s001.zip]

Archive with 1 entries (1 files):
- biomedicines-4116386-supplementary.pdf
